# Supplementary material for: Who inhabits the built environment? A microbiological point of view on the principal bacteria colonizing our urban areas
Source: Front Microbiol. 2024 May 28;15:1380953. doi: 10.3389/fmicb.2024.1380953 (PMC11165352; doi:10.3389/fmicb.2024.1380953)
Supplement: Supplementary file 1 [file Table_1.xlsx]

## Sheet: Tabel S1
Table S1. Bacteria of BE that are included in the considered research papers are listed according to phyla, indicating their complete taxonomy, location in BE, and their original niches.
Phylum	Class, order, family	Genera/species	BE	Human/environment association	City/Country where was detected	Reference
Actinomycetota (Actinobacteria)	Actinomycetia, Micrococcales, suborder Micrococcinae	-	Classroom	Skin	-	Kelley et al. 2013
Aquificae (Aquificota)	-	-	Indoor air of office and library	-	-	Gauzere et al. 2014
Bacillota (Firmicutes)	Clostridia, Eubacteriales, Lachnospiraceae	-	Bathroom surfaces	Gut microbiota	-	Browne et al. 2017, Egan et al. 2021
Bacillota (Firmicutes)	Clostridia, Eubacteriales, Oscillospiraceae (formerly Ruminococcaceae)	-	Bathroom surfaces	Gut microbiota	-	Browne et al. 2017
Pseudomonadota (Proteobacteria)	Gammaproteobacteria, Xanthomonadales, Xanthomonadaceae	-	Classroom	Skin	-	Kelley et al. 2013
Spirochaetota (Spirocaete)	Spirochaetia	-	Indoor air office, library	Freshwater and marine sediments	-	Gauzere et al. 2014
Pseudomonadota (Proteobacteria)	Gammaproteobacteria, Pseudomonadales, Moraxellaceae	Acinetobacter subsp., Acinetobacter baumanii, Acinetobacter johnsonii	Kitchens, outdoor, indoor, hospital, office, museum, surfaces, university (classrooms), bathroom, subway, gym	Environment (soil), nose, skin, human, human-impacted habitats	France, Hong Kong, Tennessee, worldwide	Adams et al. 2015, Gauzere et al. 2014, Prussin et al. 2015, Gilbert et al. 2018, Leung et al. 2016, Rai et al. 2020, Wilkins et al. 2016, Cao et al. 2021, Merino et al. 2019
Actinomycetota (Actinobacteria)	Actinomycetia, Actinomycetales, Actinomycetaceae	Actinomyces subsp.	House surface, office	Oral cavity, soil	Hong Kong, New York, San Francisco,Tucson	Wilkins et al. 2016, Hewitt et al. 2012
Bacillota (Firmicutes)	Bacilli, Lactobacillales, Aerococcaceae	Aerococcus viridians	Indoor	Nose, skin, air	-	Gauzere et al. 2014
Bacillota (Firmicutes)	Clostridia, Clostridiales, Peptoniphilaceae	Anaerococcus subsp.	Hospital	Skin	-	Gilbert et al. 2018
Actinomycetota (Actinobacteria)	Actinomycetia, Micrococcales, Dermatophilaceae	Arsenicicoccus subsp.	Kitchen	-	Oakland, California	Adams et al. 2017
Actinomycetota (Actinobacteria)	Actinomycetia, Micrococcales, Micrococcaceae	Arthrobacter subsp.	Indoor fibers, dust, subway air	Soil	Taijin, China, worldwide	Peng et al. 2022, Merino et al. 2019
Bacillota (Firmicutes)	Bacilli, Bacillales, Bacillaceae	Bacillus subsp., Bacillus anthracis, Bacillus cereus	Indoor, office, museum, hospital, bathroom, subway, gym	Skin, droplet-associated, soil	France, New York, San Francisco,Tucson, worldwide	Prussin et al. 2015, Gilbert et al. 2018, Kelley et al. 2013, Leung et al. 2016, Egan et al. 2021, Brevik et al. 2020, Horve et al. 2020, Gauzere et al. 2014, Hewitt et al. 2012, Merino et al. 2019
Bacteroidota (Bacteroides)	Bacteroidia, Bacteroidales, Bacteroidaceae	Bacteroides vulgatus	Indoor, bathroom surfaces	Airborne, gut microbiota	-	Rai et al. 2020, Browne et al. 2017
Actinomycetota (Actinobacteria)	Actinomycetia, Bifidobacteriales, Bifidobacteriaceae	Bifidobacterium subsp.	Human and animal wastewater, wastewater treatment plants	Human gut	-	De Giani et al. 2022; Hoisington et al., 2015; Presti et al. 2015
Pseudomonadota (Proteobacteria)	Betaproteobacteria, Burkholderiales, Alcaligenaceae	Bordetella subsp.	Shopping center	Occupants	Singapore	Gilbert et al. 2018
Pseudomonadota (Proteobacteria)	Alphaproteobacteria, Hyphomicrobiales, Boseaceae	Bosea subsp.	Household's air	Environmental	Hong Kong	Wilkins et al. 2016
Pseudomonadota (Proteobacteria)	Alphaproteobacteria, Hyphomicrobiales, Nitrobacteraceae	Bradyrhizobium subsp.	Office, indoor wall surfaces, bathroom	Skin, rhizosphere, soil	New York, San Francisco,Tucson, worldwide	Kelley et al. 2013, Hewitt et al. 2012, Merino et al. 2019
Pseudomonadota (Proteobacteria)	Alphaproteobacteria, Caulobacterales, Caulobacteraceae	Brevundimonas subsp.	Bathroom, hospital, subway, university classroom	Environmental	Oakland, California	Adams et al. 2017, Merino et al. 2019
Pseudomonadota (Proteobacteria)	Alphaproteobacteria, Hyphomicrobiales, Brucellaceae	Brucella subsp.	Shopping center	Occupants	Singapore	Gilbert et al. 2018
Pseudomonadota (Proteobacteria)	Betaproteobacteria, Burkholderiales, Burkholderiaceae	Burkholderia subsp., Burkholderia multivoran, Burkholderia pseudomallei	Office, indoor, bathroom, hospital, park, gym	Skin, airborne, soil	Worldwide	Kelley et al. 2013, Rai et al. 2020, Brevik et al. 2020, Merino et al. 2019, Prussin et al. 2015
Bacillota (Firmicutes)	Clostridia, Eubacteriales, Clostridiaceae	Clostridium perfringens, Clostridium difficile (Clostridioides difficile), Clostridium botulinum, Clostridium tetani	Indoor, kitchen, subway	Nose, skin, formite, soil, gut microbiota	Worldwide	Gauzere et al. 2014, Gilbert et al. 2018, Egan et al. 2021, Brevik et al. 2020, Merino et al. 2019
Actinomycetota (Actinobacteria)	Actinomycetia, Mycobacteriales, Corynebacteriaceae	Corynebacterium subsp.	Bathroom, home, hospital, public transport (subway), rural farm, office, classroom (also University), museum, household air, settled-floor dust, indoor air, ventilation duct supply	Skin, male occupants, soil, water, plants, food, nasopharynx, oropharynx	France, Hong Kong, South Korea, Colorado, North Carolina, northeastern United States, worldwide	Adams et al. 2015, Prussin et al. 2015, Gilbert et al. 2018, Kelley et al. 2013, Leung et al. 2016, Rai et al. 2020, Gauzere et al. 2014, Wilkins et al. 2016, Merino et al. 2019, Hospodsky et al. 2012
Cyanobacteria (Cyanobacteriota)	Cyanophyceae	Cyanobacterium subsp.	Office, buildings	Water	-	Horve et al. 2020
Pseudomonadota (Proteobacteria)	Betaproteobacteria, Burkholderiales, Comamonadaceae	Delftia subsp.	Hospital	Soil	Worldwide	Merino et al. 2019
Actinomycetota (Actinobacteria)	Actinomycetia, Microccocales, Dermabacteraceae	Dermabacter subsp.	Homes	Male occupants, human skin	-	Prussin et al. 2015
Pseudomonadota (Proteobacteria)	Gammaproteobacteria, Enterobacterales, Enterobacteriaceae	Enterobacter subsp.	Subway, classroom (also university), indoor, indoor air, ventilation duct supply, floor dust, office	Human skin, plants, soil, water, sewage, intestinal tracts of humans and animals, some dairy products, gut	Northeastern United States, New York, San Francisco, Tucson, worldwide	Merino et al. 2019, Adams et al. 2015, Kelley et al. 2013, Rai et al. 2020, Hospodsky et al. 2012, Hewitt et al. 2012
Bacillota (Firmicutes)	Bacilli, Lactobacillales, Enterococcaceae	Enterococcus subsp., Enterococcus faecalis, Enterococcus faecium	Indoor, hospital, subway, park	Formite, airborne, gut microbiota	New York, worldwide	Gilbert et al. 2018, Rai et al. 2020, Browne et al. 2017, Leri et al. 2023, Merino et al. 2019
Pseudomonadota (Proteobacteria)	Gammaproteobacteria, Enterobacteriales, Enterobacteriaceae	Escherichai subsp., Escherichia coli	Indoor, kitchen (sink), bathroom, hospital, subway, gym	Gut microbiota, water	New York, worldwide	Horve et al. 2020, Leri et al. 2023, Merino et al. 2019
Pseudomonadota (Proteobacteria)	Gammaproteobacteria, Pseudomonadales, Pseudomonadaceae	Flavinomonas (Pseudomonas)	Office	Skin	-	Kelley et al. 2013
Bacteroidota (Bacteroides)	Flavobacteriiaa, Flavobacteriales, Flavobacteriaceae	Flavobacterium subsp.	Indoor	Environment	-	Prussin et al. 2015
Fusobacteriota (Fusobacteria)	Fusobacteriia, Fusobacteriales, Fusobacteriaceae	Fusobacterium subsp.	Indoor air	Nasopharynx, oropharynx, human microbiota	-	Prussin et al. 2015
Actinomycetota (Actinobacteria)	Actinomycetia, Micrococcales, Micrococcaceae	Kocuria subsp.	Indoor surface, subway, hospital	Skin, oral cavity	Worldwide	Merino et al. 2019
Bacillota (Firmicutes)	Bacilli, Lactobacillales, Lactobacillaceae	Lactobacillus subsp.	Homes, office, indoor air, surface dust, subway, classroom (also university)	Female occupants, vaginal microbiota, skin, gut	New York, San Francisco,Tucson, worldwide	Prussin et al. 2015, Kelley et al. 2013, Horve et al. 2020, Hewitt et al. 2012, Merino et al. 2019
Bacillota (Firmicutes)	Bacilli, Lactobacillales, Streptococcaceae	Lactococcus subsp.	Indoor	Human	-	Adams et al. 2015, Rai et al. 2020
Pseudomonadota (Proteobacteria)	Gammaproteobacteria, Legionellales, Legionellaceae	Legionella subsp., Legionella pneumophilia	Indoor, ventilation system	Droplet-associated, soil, acquatic systems	Worldwide	Gilbert et al. 2018, Brevik et al. 2020, Horve et al. 2020
Bacillota (Firmicutes)	Bacilli, Bacillales, Listeriaceae	Listeria monocytogenes	Indoor, dust	Soil, water, vegetation	-	Dai et al. 2017
Bacillota (Firmicutes)	Bacilli, Bacillales, Staphylococcaceae	Macrococcus brunensis	Office room naturally ventilated	Human	Urban region of southern Poland	Rai et al. 2020
Pseudomonadota (Proteobacteria)	Alphaproteobacteria, Hyphomicrobiales (Rhizobiales), Methylobacteriaceae	Methylobacterium subsp.	Household's air, kitchen (water), bathroom (shower stall), hospital, subway, office, dust, university	Environment, soil, water	Hong Kong, Oakland, California, worldwide	Wilkins et al. 2016, Adams et al. 2017, Merino et al. 2019
Actinomycetota (Actinobacteria)	Actinomycetia, Micrococcales, Micrococcaceae	Micrococcus subsp.	Indoor bioaerosol and air, office, museum, hospital, indoor surface, subway	Human, skin, water, dust, soil	France	Prussin et al. 2015, Leung et al. 2016, Panthee et al. 2022, Rai et al. 2020, Gauzere et al. 2014, Merino et al. 2019
Actinomycetota (Actinobacteria)	Actinomycetia, Mycobacteriales, Mycobacteriaceae	Mycobacterium subsp., Mycobacterium tuberculosis, Mycobacterium leprae	Indoor, shopping center, water heaters, kitchen (water), hospital, indoor air, indoor surface, subway, gym	Nose, skin, occupants, droplet-associated, gut microbiota, soil	Singapore, tropics, endemic pockets, Oakland, California, worldwide	Gauzere et al. 2014, Gilbert et al. 2018, Browne et al. 2017, Brevik et al. 2020, Horve et al. 2020, Adams et al. 2017, Merino et al. 2019
Pseudomonadota (Proteobacteria)	Betaproteobacteria, Neisseriales, Neisseriaceae	Neisseria subsp.	Hospital, office, dust, gym, indoor air	skin, oral cavity, nasopharynx, oropharynx, mucosal surfaces	New York, San Francisco,Tucson, worldwide	Gilbert et al. 2018, Hewitt et al. 2012, Merino et al. 2019, Prussin et al. 2015
Pseudomonadota (Proteobacteria)	Alphaproteobacteria, Hyphomicrobiales, Rhizobiaceae	Neorhizobium subsp.	Kitchen	Plant	Oakland, California	Rai et al. 2020, Adams et al. 2017
Nitrospira (Nitrospirota)	Nitrospira, Nitrospirales, Nitrospiraceae	Nitrospira subsp.	Indoor air office, library	Drinking water systems, waste treatment plants, rice paddies, forest soils, geothermal springs, sponge tissue	-	Gauzere et al. 2014
Bacillota (Firmicutes)	Bacilli, Bacillales, Paenibacillaceae	Paenibacillus subsp.	Subway	Soil, water, rhizosphere, vegetable matter, forage, insect larvae, clinical samples	Worldwide	Merino et al. 2019
Pseudomonadota (Proteobacteria)	Alphaproteobacteria, Rhodobacterales, Rhodobacteraceae	Paracoccus subsp.	Indoor (bioaerosol), office, museum, hospital, kitchen, shower stall	Polluted environments	France, Oakland, California	Gauzere et al. 2014, Adams et al. 2017
Bacteroidota (Bacteroides)	Bacteroidia, Bacteroidales, Prevotellaceae	Prevotella subsp.	Hospital, household air, office, indoor wall surface, dust, university, indoor air, bathroom surfaces	Skin, oral cavity, oral, vaginal, gut microbiota, nasopharynx, oropharynx	Hong Kong, New York, San Francisco,Tucson, worldwide	Gilbert et al. 2018, Wilkins et al. 2016, Hewitt et al. 2012, Merino et al. 2019, Prussin et al. 2015, Browne et al. 2017
Actinomycetota (Actinobacteria)	Actinomycetia, Propionibacteriales, Propionibacteriaceae	Propionibacterium subsp., Propionibacterium acnes (Cutibacterium acnes)	Bathroom, indoor, air public transport (mass transit railway, subway), rural farm, household air, settled-floor dust, outdoor, kitchen, classroom (also university), ventilation duct supply	Skin, human, nasopharynx, oropharynx	Hong Kong, South Korea, Colorado, North Carolina, northeastern United States, worldwide	Prussin et al. 2015, Kelley et al. 2013, Rai et al. 2020, Hospodsky et al. 2012, Adams et al. 2015, Gilbert et al. 2018, Wilkins et al. 2016, Merino et al. 2019
Pseudomonadota (Proteobacteria)	Gammaproteobacteria, Pseudomonadales, Pseudomonadaceae	Pseudomonas subsp., Pseudomonas putida, Pseudomonas aeruginosa	Outdoor, indoor air, modern high-rise building, hospital medical center, family home, pier, office, museum, kitchen	Environment, skin, formite, soil, oral cavity, plant	New York, San Diego, France, San Francisco,Tucson, Oakland, California, worldwide	Adams et al. 2015, Gilbert et al. 2018, Rai et al. 2020, Brevik et al. 2020, Gauzere et al. 2014, Hewitt et al. 2012, Prussin et al. 2015, Rai et al. 2020
Pseudomonadota (Proteobacteria)	Betaproteobacteria, Burkholderiales, Burkholderiaceae	Ralstonia subsp.	Plastic fiber surface in an indoor environment, hospital, indoor air	Milk of water deer, reindeer, goats	Tianjin, China, worldwide	Merino et al. 2019, Peng et al. 2022
Pseudomonadota (Proteobacteria)	Alphaproteobacteria, Hyphomicrobiales, Rhizobiaceae	Rhizobium subsp., Rhizobium leguminosarum	Indoor new building much more than in an older building (university)	Soil	Tennessee, Knoxville	Cao et al. 2021
Pseudomonadota (Proteobacteria)	Alphaproteobacteria, Rhodobacterales, Rhodobacteraceae	Rhodobacter subsp.	Household's air	Environment, freshwater	Hong Kong	Wilkins et al. 2016
Actinomycetota (Actinobacteria)	Actinomycetia, Mycobacteriales, Nocardiaceae	Rhodococcus subsp., Rhodococcus erythropolis	Indoor old building much more than in a new building (university)	Environment, soil, water	Tennessee, Knoxville	Cao et al. 2021
Bacillota (Firmicutes)	Clostridia, Eubacteriales, Lachnospiraceae	Roseburia subsp.	Home	Male occupants, gut microbiota	-	Prussin et al. 2015
Pseudomonadota (Proteobacteria)	Gammaproteobacteria, Enterobacterales, Enterobacteriaceae	Salmonella subsp., Salmonella enetrica susp. enterica serovar Typhimurium	Plumbing system	Stool, gut microbiota, soil	Worldwide	Prussin et al. 2015, Browne et al. 2017, Brevik et al. 2020
Pseudomonadota (Proteobacteria)	Gammaproteobacteria, Enterobacterales, Enterobacteriaceae	Shigella subsp., Shigella flexneri, Shigella sonnei	Plumbing system, water	Stool, gut microbiota, soil	Worldwide	Prussin et al. 2015, Browne et al. 2017, Brevik et al. 2020
Pseudomonadota (Proteobacteria)	Alphaproteobacteria, Sphingomonadales, Sphingomonadaceae	Sphingomonas subsp.	Outdoor, office, museum, hospital, bathroom, subway, classroom (university), hotel, gym, park, dust	Environment, skin	France, worldwide	Adams et al. 2015, Kelley et al. 2013, Rai et al. 2020, Gauzere et al. 2014, Merino et al. 2019
Bacillota (Firmicutes)	Bacilli, Bacillales, Staphylococcaceae	Staphylococcus subsp., Staphylococcus aureus	Indoor, air of healthy office building, hospital, public transport (mass transit railway, subway), classroom (university), bathroom (shower stall), ventilation duct supply, floor dust, household air, outdoor, hotel, gym, office	Human, skin, formite, mucus membranes, nose, nasopharynx, oropharynx, soil	Northeastern United States, Hong Kong, Oakland, California, Tennessee, worldwide	Adams et al. 2015, Prussin et al. 2015, Gilbert et al. 2018, Kelley et al. 2013, Leung et al. 2016, Panthee et al. 2022, Rai et al. 2020, Hospodsky et al. 2012, Wilkins et al. 2016, Adams et al. 2017, Cao et al. 2021, Merino et al. 2019
Pseudomonadota (Proteobacteria)	Gammaproteobacteria, Xanthomonadales, Xanthomonadaceae	Stenotrophomonas subsp., Stenotrophomonas maltophilia	Indoor new building much more than in an older building (university), hospital, subway	Environment, plants, soils	Tennessee, Knoxville, worldwide	Cao et al. 2021, Merino et al. 2019
Bacillota (Firmicutes)	Bacilli, Lactobacillales, Streptococcaceae	Streptococcus subsp., Streptococcus thermophilus	Bathroom, hospital, public transport (subway), office, indoor air, ventilation duct supply, floor dust, university classroom, household air, kitchen, indoor wall surface, hotel, gym	Skin, human, airborne, nasopharynx, oropharynx	Northeastern United States, Hong Kong, Oakland, California, South Korea, Colorado, North Carolina, worldwide	Adams et al. 2015, Gilbert et al. 2018, Kelley et al. 2013, Rai et al. 2020, Hospodsky et al. 2012, Wilkins et al. 2016, Adams et al. 2017, Merino et al. 2019, Prussin et al. 2015
Actinomycetota (Actinobacteria)	Actinomycetia, Streptomycetales, Streptomycetaceae	Streptomyces subsp.	Indoor	Skin, soil, decaying vegetation	Worldwide	Prussin et al. 2015, Brevik et al. 2020
Bacillota (Firmicutes)	Bacilli, Bacillales, Thermoactinomycetaceae	Thermoactinomyces vulgaris	Indoor	Nose, skin, soil	-	Gauzere et al. 2014
Saccharibacteria	Saccharimonadia, Saccharimonadales	TM7	Museum, office, hospital	Oral cavity	New York, San Francisco,Tucson	Gauzere et al. 2014, Hewitt et al. 2012
Bacillota (Firmicutes)	Negativicutes, Vellionellales, Veillonellaceae	Veillonella subsp.	House surface, indoor air	Oral cavity, intestine, nasopharynx, oropharynx	Hong Kong	Wilkins et al. 2016, Prussin et al. 2015
Pseudomonadota (Proteobacteria)	Gammaproteobacteria, Vibrionales, Vibrionaceae	Vibrio harveyi	Indoor	Airborne, marine environment	-	Rai et al. 2020
